# Supplementary material for: Contribution of Protein, Starch, and Fiber Composition to the Prediction of Dough Rheology and Baking Quality in U.S. Hard Red Spring Wheat
Source: Foods. 2026 Feb 11;15(4):650. doi: 10.3390/foods15040650 (PMC12939949; doi:10.3390/foods15040650)
Supplement: Supplementary file 1 [file foods-15-00650-s001.zip]

Archive with 1 entries (1 files):
- foods-4117485-supplementary.pdf
